# Supplementary material for: The pervasive effects of recombinant Fasciola gigantica Ras-related protein Rab10 on the functions of goat peripheral blood mononuclear cells
Source: Parasit Vectors. 2018 Nov 6;11:579. doi: 10.1186/s13071-018-3148-2 (PMC6219056; doi:10.1186/s13071-018-3148-2)
Supplement: Supplementary file 1 — Table S1. List of all interactions with its respective total energy for the WildType (P61026 - Rab10), Total Energy Mutant (rFgRab10 sequence aligned to P61026) and the difference of the previous values. (XLSX 10 kb) [file 13071_2018_3148_MOESM1_ESM.xlsx]

## Sheet: Sheet1
Gene1	Protein1	Gene2	Protein2	Type	PDB File	Total Energy WT	Total Energy Mutant	Total Energy Difference
RAB10	P61026	RAB12	Q6IQ22	MDL	2il1.pdb	293.882	179.997	113.885
RAB10	P61026	MICAL3	Q7RTP6	MDL	5szk.pdb	229.421	97.269	132.152
GDI2	P50395	RAB10	P61026	MDL	1ukv.pdb	687.675	527.797	159.878
RAB10	P61026	RAB39A	Q14964	MDL	1g16.pdb	341.535	249.927	91.608
RAB10	P61026	RAB6C	Q9H0N0	MDL	2y8e.pdb	273.196	160.07	113.126
RAB10	P61026	RAB35	Q15286	MDL	1g16.pdb	323.652	233.81	89.842
RAB8A	P61006	RAB10	P61026	MDL	1g16.pdb	327.788	205.539	122.249
CHML	P26374	RAB10	P61026	MDL	1vg9.pdb	1114.12	985.221	128.899
GDI1	P31150	RAB10	P61026	MDL	1ukv.pdb	646.274	479.781	166.493
CHM	P24386	RAB10	P61026	MDL	1vg9.pdb	1040.01	929.87	110.14
CHML	P26374	RAB10	P61026	MDL	1vg9.pdb	611.34	512.502	98.838
RAB10	P61026	MICALL1	Q8N3F8	MDL	5szi.pdb	251.109	116.678	134.431
CHM	P24386	RAB10	P61026	MDL	1vg9.pdb	606.977	520.424	86.553
CHM	P24386	RAB10	P61026	MDL	1vg9.pdb	1061.87	928.96	132.91
RAB10	P61026	RAB35	Q15286	MDL	1g16.pdb	369.796	274.631	95.165
RAB19	A4D1S5	RAB10	P61026	MDL	1g16.pdb	392.413	285.083	107.33
RAB10	P61026	MICAL3	Q7RTP6	MDL	5szi.pdb	246.491	116.76	129.731
GDI2	P50395	RAB10	P61026	MDL	3cph.pdb	730.91	577.616	153.294
RAB10	P61026	MICAL3	Q7RTP6	MDL	5szj.pdb	247.746	101.104	146.642
RAB10	P61026	RAB12	Q6IQ22	MDL	1g16.pdb	350.099	250.705	99.394
RAB10	P61026	RAB6C	Q9H0N0	MDL	1g16.pdb	322.766	238.944	83.822
GDI2	P50395	RAB10	P61026	MDL	2bcg.pdb	599.941	451.096	148.845
RAB10	P61026	RAB6C	Q9H0N0	MDL	2y8e.pdb	293.989	167.806	126.183
RABIF	P47224	RAB10	P61026	MDL	2fu5.pdb	239.613	106.458	133.155
RAB10	P61026	RAB12	Q6IQ22	MDL	2il1.pdb	300.083	184.041	116.042
RABIF	P47224	RAB10	P61026	MDL	2fu5.pdb	411.506	309.808	101.698
GDI1	P31150	RAB10	P61026	MDL	3cph.pdb	666.731	516.761	149.97
RAB8A	P61006	RAB10	P61026	MDL	1g16.pdb	325.673	223.269	102.404
RAB10	P61026	RAB35	Q15286	MDL	1g16.pdb	361.156	251.901	109.255
GDI1	P31150	RAB10	P61026	MDL	2bcg.pdb	623.75	458.022	165.728
RAB19	A4D1S5	RAB10	P61026	MDL	1z0a.pdb	367.093	239.146	127.947
RAB10	P61026	RAB39A	Q14964	MDL	1z0a.pdb	380.026	262.609	117.417
RAB10	P61026	RAB39A	Q14964	MDL	1g16.pdb	389.885	285.332	104.553
CHML	P26374	RAB10	P61026	MDL	1vg9.pdb	1238.93	1093.96	144.97
RAB8A	P61006	RAB10	P61026	MDL	1g16.pdb	285.434	198.144	87.29
RAB19	A4D1S5	RAB10	P61026	MDL	1g16.pdb	371.063	277.256	93.807
