# Supplementary material for: The pervasive effects of recombinant Fasciola gigantica Ras-related protein Rab10 on the functions of goat peripheral blood mononuclear cells
Source: Parasit Vectors. 2018 Nov 6;11:579. doi: 10.1186/s13071-018-3148-2 (PMC6219056; doi:10.1186/s13071-018-3148-2)
Supplement: Supplementary file 2 — Table S2. Results of the gene ontology enrichment analysis of the interacting proteins. (XLSX 12 kb) [file 13071_2018_3148_MOESM2_ESM.xlsx]

## Sheet: Enrichment Analysis
N	X	LOD	P	P_adj	attrib ID	attrib name
2	2	3.89862	4.69744e-07	<0,001	GO:0005093	Rab GDP-dissociation inhibitor activity
2	4	3.1996	2.81619e-06	5	GO:0005968	Rab-protein geranylgeranyltransferase complex
2	6	2.94428	7.03482e-06	12	GO:0018344	protein geranylgeranylation
4	14	2.91441	1.55168e-10	<0,001	GO:0005092	GDP-dissociation inhibitor activity
2	8	2.78453	1.31211e-05	27	GO:0018342	protein prenylation
2	8	2.78453	1.31211e-05	27	GO:0036010	protein localization to endosome
2	8	2.78453	1.31211e-05	27	GO:0097354	prenylation
5	84	2.16903	2.30547e-09	<0,001	GO:0017137	Rab GTPase binding
4	67	2.13156	1.16346e-07	<0,001	GO:0055038	recycling endosome membrane
3	59	2.02984	9.00795e-06	16	GO:0019003	GDP binding
3	66	1.97895	1.2643e-05	22	GO:0045335	phagocytic vesicle
6	219	1.86369	4.4981e-09	<0,001	GO:0007264	small GTPase mediated signal transduction
6	220	1.86164	4.62268e-09	<0,001	GO:0031267	small GTPase binding
4	130	1.83073	1.68152e-06	1	GO:0030139	endocytic vesicle
6	250	1.80406	9.93713e-09	<0,001	GO:0051020	GTPase binding
6	255	1.79515	1.11855e-08	<0,001	GO:0003924	GTPase activity
5	201	1.77323	1.85984e-07	<0,001	GO:0017016	Ras GTPase binding
6	361	1.63881	8.84624e-08	<0,001	GO:0005525	GTP binding
4	204	1.62892	1.0072e-05	21	GO:0005096	GTPase activator activity
6	379	1.61692	1.17978e-07	<0,001	GO:0032561	guanyl ribonucleotide binding
6	380	1.61573	1.19831e-07	<0,001	GO:0019001	guanyl nucleotide binding
4	237	1.56196	1.81838e-05	32	GO:0030695	GTPase regulator activity
9	1025	1.55282	3.16973e-09	<0,001	GO:0015031	protein transport
10	1449	1.54351	2.24377e-09	<0,001	GO:0008104	protein localization
10	1462	1.53927	2.44893e-09	<0,001	GO:0033036	macromolecule localization
9	1101	1.51958	5.95326e-09	<0,001	GO:0045184	establishment of protein localization
4	270	1.50375	3.03247e-05	0.05	GO:0060589	nucleoside-triphosphatase regulator activity
6	630	1.38752	2.32408e-06	1	GO:0017111	nucleoside-triphosphatase activity
6	670	1.35957	3.32199e-06	5	GO:0016462	pyrophosphatase activity
6	670	1.35957	3.32199e-06	5	GO:0016817	hydrolase activity, acting on acid anhydrides
6	670	1.35957	3.32199e-06	5	GO:0016818	hydrolase activity, acting on acid anhydrides, in phosphorus-containing anhydrides
9	1733	1.305	3.12657e-07	<0,001	GO:0071702	organic substance transport
11	4190	1.18877	4.56671e-06	6	GO:0051179	localization
10	3707	1.07102	1.86513e-05	32	GO:0006810	transport
10	3827	1.05354	2.50999e-05	42	GO:0051234	establishment of localization

## Sheet: Columns Description
N	The meaning of this column depends on whether the user chose "unordered" or "ordered" as the value of the Mode parameter in the inputs form. In "unordered" mode, it gives the number of entities in the original query that have the row's attribute. In "ordered" mode, it gives the number of entities in the most surprising subquery that have the row's attribute.
M	This column is present only in "ordered" mode. It gives the size of the most surprising subquery.
X	Total number of entities that have the row's attribute in the entire space of entities under consideration (aka the "genespace").
LOD	Logarithm (base 10) of the odds ratio; positive and negative values indicate over- and underrepresentation, respectively
P	Single hypothesis one-sided P-value of the association between attribute and query (based on Fisher's Exact Test)
P-adj	Adjusted P-value: fraction (as a %) of 1000 null-hypothesis simulations having attributes with this single-hypothesis P value or smaller
